# Supplementary material for: Colonic bacterial composition is sex-specific in aged CD-1 mice fed diets varying in fat quality
Source: PLoS One. 2019 Dec 18;14(12):e0226635. doi: 10.1371/journal.pone.0226635 (PMC6919604; doi:10.1371/journal.pone.0226635)
Supplement: S4 Table — (XLS) [file pone.0226635.s004.xls]

## Sheet: S4 Table_M-A plot
Colonic bacterial composition is sex-specific in aged CD-1 mice fed diets varying in fat quality
Allison L. Unger, Korin Eckstrom, Thomas L. Jetton, Jana Kraft
S4 Table. M-A plot results of differentially abundant colonic bacterial OTUs in males (positive logFC; n = 36) versus in females (negative logFC; n= 37) collapsed by diet group and age.
OTU	logFC	logCPM	PValue	FDR	Kingdom	Phylum	Class	Order	Family	Genus	Species
OTU_726	4.0286	7.0152	3.37265e-08	0.0003	k__bacteria	p__firmicutes	c__clostridia	o__clostridiales	f__clostridiaceae	g__clostridium	s__clostridium sp.
OTU_10053	-2.9683	8.5972	3.54942e-08	0.0003	k__bacteria	p__bacteroidetes	c__bacteroidia	o__bacteroidales	f__bacteroidaceae	g__bacteroides	s__bacteroides intestinalis
OTU_30306	5.6427	9.8907	3.8519e-08	0.0003	k__bacteria	p__firmicutes	c__clostridia	o__clostridiales	f__lachnospiraceae	g__anaerostipes	s__anaerostipes sp.
OTU_13058	3.981	10.1621	5.27852e-08	0.0003	k__bacteria	p__firmicutes	c__bacilli	o__lactobacillales	f__lactobacillaceae	g__lactobacillus	s__lactobacillus johnsonii
OTU_23	-5.2661	11.2058	6.13355e-08	0.0003	k__bacteria	p__firmicutes	c__bacilli	o__lactobacillales	f__lactobacillaceae	g__lactobacillus	s__lactobacillus intestinalis
OTU_48	-3.8029	9.1853	3.35607e-07	0.0014	k__bacteria	p__bacteroidetes	c__bacteroidia	o__bacteroidales	f__rikenellaceae	g__alistipes	s__alistipes spp.
OTU_744	2.9377	6.9317	1.40271e-06	0.005	k__bacteria	p__firmicutes	c__clostridia	o__clostridiales	f__lachnospiraceae	g__blautia	s__blautia producta
OTU_7056	3.4295	6.7281	1.63021e-06	0.0051	k__bacteria	p__firmicutes	c__clostridia	o__clostridiales	f__clostridiaceae	g__clostridium	s__clostridium sp.
OTU_693	-2.3706	7.1657	1.96694e-06	0.0052	k__bacteria	p__firmicutes	c__clostridia	o__clostridiales	f__peptococcaceae	g__peptococcus	s__peptococcus sp.
OTU_33634	2.7641	6.763	2.09591e-06	0.0052	k__bacteria	p__firmicutes	c__clostridia	o__clostridiales	f__clostridiaceae	g__clostridium	s__clostridium spp.
OTU_21622	2.8848	6.6709	2.31675e-06	0.0053	k__bacteria	p__firmicutes	c__clostridia	o__clostridiales	f__clostridiaceae	g__clostridium	s__clostridium sp.
OTU_892	-3.4932	7.1671	2.77777e-06	0.0058	k__bacteria	p__firmicutes	c__clostridia	o__clostridiales	f__lachnospiraceae	g__roseburia	s__roseburia sp.
OTU_8833	-2.7467	8.1946	3.00228e-06	0.0058	k__bacteria	p__bacteroidetes	c__bacteroidia	o__bacteroidales	f__porphyromonadaceae	g__parabacteroides	s__parabacteroides distasonis
OTU_346	3.5347	7.0826	3.34689e-06	0.006	k__bacteria	p__firmicutes	c__clostridia	o__clostridiales	f__lachnospiraceae	g__coprococcus	s__coprococcus eutactus
OTU_42	2.1281	11.1603	4.15899e-06	0.0067	k__bacteria	p__firmicutes	c__clostridia	o__clostridiales	f__peptostreptococcaceae	g__romboutsia	s__romboutsia ilealis
OTU_543	-3.0785	6.7998	4.25148e-06	0.0067	k__bacteria	p__bacteroidetes	c__bacteroidia	o__bacteroidales	f__porphyromonadaceae	g__barnesiella	s__barnesiella spp.
OTU_297	3.2933	8.6448	5.34882e-06	0.0076	k__bacteria	p__firmicutes	c__bacilli	o__lactobacillales	f__lactobacillaceae	g__lactobacillus	s__lactobacillus johnsonii
OTU_5618	-3.1468	6.741	5.65346e-06	0.0076	k__bacteria	p__firmicutes	c__clostridia	o__clostridiales	f__lachnospiraceae	g__blautia	s__blautia producta
OTU_28116	3.6925	7.6365	5.74712e-06	0.0076	k__bacteria	p__firmicutes	c__bacilli	o__lactobacillales	f__lactobacillaceae	g__lactobacillus	s__lactobacillus johnsonii
OTU_103	2.2417	10.6225	6.48388e-06	0.0081	k__bacteria	p__firmicutes	c__clostridia	o__clostridiales	f__clostridiaceae	g__clostridium	s__clostridium spp.
OTU_886	-2.0921	7.9431	6.79373e-06	0.0081	k__bacteria	p__bacteroidetes	c__bacteroidia	o__bacteroidales	f__bacteroidaceae	g__bacteroides	s__bacteroides intestinalis
OTU_962	3.2739	7.4751	9.14188e-06	0.01	k__bacteria	p__firmicutes	c__clostridia	o__clostridiales	f__clostridiaceae	g__clostridium	s__clostridium sp.
OTU_2113	2.8725	6.6062	9.19487e-06	0.01	k__bacteria	p__actinobacteria	c__actinobacteria	o__bifidobacteriales	f__bifidobacteriaceae	g__bifidobacterium	s__bifidobacterium pseudolongum
OTU_459	-2.4735	7.5697	1.06571e-05	0.0111	k__bacteria	p__bacteroidetes	c__bacteroidia	o__bacteroidales	f__bacteroidaceae	g__bacteroides	s__bacteroides stercorirosoris
OTU_1331	-2.0863	8.2877	1.318e-05	0.013	k__bacteria	p__bacteroidetes	c__bacteroidia	o__bacteroidales	f__bacteroidaceae	g__bacteroides	s__bacteroides uniformis
OTU_33606	2.4848	6.8385	1.3536e-05	0.013	k__bacteria	p__firmicutes	c__clostridia	o__clostridiales	f__clostridiales	g__intestinimonas	s__intestinimonas butyriciproducens
OTU_384	-5.1027	7.5597	1.42966e-05	0.0133	k__bacteria	p__firmicutes	c__clostridia	o__clostridiales	f__eubacteriaceae	g__eubacterium	s__eubacterium coprostanoligenes
OTU_2410	2.8758	6.6644	1.6478e-05	0.0147	k__bacteria	p__firmicutes	c__clostridia	o__clostridiales	f__clostridiaceae	g__clostridium	s__clostridium sp.
OTU_134	3.6881	8.7057	2.21233e-05	0.0191	k__bacteria	p__firmicutes	c__bacilli	o__lactobacillales	f__lactobacillaceae	g__lactobacillus	s__lactobacillus reuteri
OTU_1271	3.7348	6.9942	2.73813e-05	0.0229	k__bacteria	p__firmicutes	c__erysipelotrichia	o__erysipelotrichales	f__erysipelotrichaceae	g__allobaculum	s__allobaculum sp
OTU_108	3.3155	8.0349	2.95038e-05	0.0231	k__bacteria	p__firmicutes	c__clostridia	o__clostridiales	f__clostridiaceae	g__clostridium	s__clostridium sp.
OTU_1152	-2.4918	7.1491	2.95711e-05	0.0231	k__bacteria	p__bacteroidetes	c__bacteroidia	o__bacteroidales	f__bacteroidaceae	g__bacteroides	s__bacteroides intestinalis
OTU_32542	2.46	6.8697	3.08563e-05	0.0234	k__bacteria	p__firmicutes	c__erysipelotrichia	o__erysipelotrichales	f__erysipelotrichaceae	g__allobaculum	s__allobaculum sp
OTU_4226	2.1555	11.7558	3.3244e-05	0.0239	k__bacteria	p__firmicutes	c__bacilli	o__lactobacillales	f__lactobacillaceae	g__lactobacillus	s__lactobacillus johnsonii
OTU_4573	-2.3463	7.0551	3.33834e-05	0.0239	k__bacteria	p__bacteroidetes	c__bacteroidia	o__bacteroidales	f__bacteroidaceae	g__bacteroides	s__bacteroides uniformis
OTU_162	1.7875	8.5221	4.10185e-05	0.0285	k__bacteria	p__firmicutes	c__clostridia	o__clostridiales	f__ruminococcaceae	g__oscillospira	s__oscillospira spp.
OTU_2770	3.2417	7.3033	4.26057e-05	0.0288	k__bacteria	p__firmicutes	c__clostridia	o__clostridiales	f__clostridiaceae	g__clostridium	s__clostridium sp.
OTU_9674	3.136	6.9772	4.75471e-05	0.0301	k__bacteria	p__firmicutes	c__clostridia	o__clostridiales	f__clostridiaceae	g__clostridium	s__clostridium sp.
OTU_25339	3.2011	6.6724	4.76993e-05	0.0301	k__bacteria	p__firmicutes	c__clostridia	o__clostridiales	f__clostridiaceae	g__clostridium	s__clostridium sp.
OTU_29658	-2.6141	7.2803	4.903e-05	0.0301	k__bacteria	p__bacteroidetes	c__bacteroidia	o__bacteroidales	f__bacteroidaceae	g__bacteroides	s__bacteroides intestinalis
OTU_1701	-2.3449	6.5762	4.92985e-05	0.0301	k__bacteria	p__bacteroidetes	c__bacteroidia	o__bacteroidales	f__porphyromonadaceae	g__barnesiella	s__barnesiella spp.
OTU_288	-2.1835	8.5786	5.20635e-05	0.031	k__bacteria	p__bacteroidetes	c__bacteroidia	o__bacteroidales	f__porphyromonadaceae	g__parabacteroides	s__parabacteroides distasonis
OTU_5723	-2.2407	7.2747	5.41948e-05	0.0316	k__bacteria	p__bacteroidetes	c__bacteroidia	o__bacteroidales	f__rikenellaceae	g__alistipes	s__alistipes senegalensis
OTU_4682	3.0689	6.7041	5.57608e-05	0.0317	k__bacteria	p__firmicutes	c__clostridia	o__clostridiales	f__clostridiaceae	g__clostridium	s__clostridium sp.
OTU_7282	2.4407	6.534	5.85882e-05	0.0326	k__bacteria	p__firmicutes	c__clostridia	o__clostridiales	f__lachnospiraceae	g__roseburia	s__roseburia faecis
OTU_174	-3.0049	8.617	6.292e-05	0.0335	k__bacteria	p__firmicutes	c__clostridia	o__clostridiales	f__lachnospiraceae	g__roseburia	s__roseburia sp.
OTU_17221	-1.647	7.606	6.331e-05	0.0335	k__bacteria	p__bacteroidetes	c__bacteroidia	o__bacteroidales	f__bacteroidaceae	g__bacteroides	s__bacteroides intestinalis
OTU_941	2.2498	6.7731	6.42893e-05	0.0335	k__bacteria	p__bacteroidetes	c__bacteroidia	o__bacteroidales	f__bacteroidaceae	g__bacteroides	s__bacteroides xylanolyticus
OTU_10407	2.7349	7.0029	6.57984e-05	0.0336	k__bacteria	p__firmicutes	c__erysipelotrichia	o__erysipelotrichales	f__erysipelotrichaceae	g__allobaculum	s__allobaculum sp
OTU_30843	2.099	10.2323	6.84051e-05	0.0343	k__bacteria	p__firmicutes	c__bacilli	o__lactobacillales	f__lactobacillaceae	g__lactobacillus	s__lactobacillus johnsonii
OTU_27415	5.1202	7.6456	7.26803e-05	0.0353	k__bacteria	p__firmicutes	c__clostridia	o__clostridiales	f__lachnospiraceae	g__roseburia	s__roseburia faecis
OTU_1	2.1564	16.8102	7.36074e-05	0.0353	k__bacteria	p__firmicutes	c__bacilli	o__lactobacillales	f__lactobacillaceae	g__lactobacillus	s__lactobacillus johnsonii
OTU_19915	3.3749	8.0894	7.55052e-05	0.0353	k__bacteria	p__firmicutes	c__erysipelotrichia	o__erysipelotrichales	f__erysipelotrichaceae	g__allobaculum	s__allobaculum sp
OTU_7464	2.5908	6.5547	7.60361e-05	0.0353	k__bacteria	p__firmicutes	c__erysipelotrichia	o__erysipelotrichales	f__erysipelotrichaceae	g__holdemanella	s__eubacterium biforme
OTU_11209	2.2315	6.5039	7.956e-05	0.0357	k__bacteria	p__firmicutes	c__erysipelotrichia	o__erysipelotrichales	f__erysipelotrichaceae	g__holdemanella	s__eubacterium biforme
OTU_7257	2.5055	6.6961	8.0674e-05	0.0357	k__bacteria	p__firmicutes	c__clostridia	o__clostridiales	f__clostridiaceae	g__clostridium	s__clostridium sp.
OTU_861	-2.195	7.4927	8.12209e-05	0.0357	k__bacteria	p__bacteroidetes	c__bacteroidia	o__bacteroidales	f__bacteroidaceae	g__bacteroides	s__bacteroides uniformis
OTU_1138	2.5135	6.8576	9.13392e-05	0.0394	k__bacteria	p__firmicutes	c__clostridia	o__clostridiales	f__lachnospiraceae	g__blautia	s__ruminococcus gnavus
OTU_1244	-2.0344	6.848	9.69806e-05	0.0412	k__bacteria	p__firmicutes	c__clostridia	o__clostridiales	f__eubacteriaceae	g__eubacterium	s__eubacterium sp.
OTU_22656	2.7408	7.4909	9.92306e-05	0.0414	k__bacteria	p__firmicutes	c__clostridia	o__clostridiales	f__clostridiaceae	g__clostridium	s__clostridium sp.
OTU_32868	-2.4065	6.7432	0.000100806	0.0414	k__bacteria	p__bacteroidetes	c__bacteroidia	o__bacteroidales	f__porphyromonadaceae	g__barnesiella	s__barnesiella spp.
OTU_2183	-2.1601	8.0625	0.000102685	0.0415	k__bacteria	p__bacteroidetes	c__bacteroidia	o__bacteroidales	f__porphyromonadaceae	g__parabacteroides	s__parabacteroides distasonis
OTU_16362	2.8495	7.4857	0.000104827	0.0417	k__bacteria	p__firmicutes	c__erysipelotrichia	o__erysipelotrichales	f__erysipelotrichaceae	g__allobaculum	s__allobaculum sp
OTU_7833	-2.6376	6.5693	0.000110637	0.0431	k__bacteria	p__bacteroidetes	c__bacteroidia	o__bacteroidales	f__porphyromonadaceae	g__barnesiella	s__barnesiella spp.
OTU_2156	-2.4272	7.3923	0.000111981	0.0431	k__bacteria	p__bacteroidetes	c__bacteroidia	o__bacteroidales	f__bacteroidaceae	g__bacteroides	s__bacteroides intestinalis
OTU_3921	-2.5394	7.1084	0.000127099	0.0473	k__bacteria	p__bacteroidetes	c__bacteroidia	o__bacteroidales	f__porphyromonadaceae	g__parabacteroides	s__parabacteroides distasonis
OTU_11236	-3.0406	6.7178	0.000127273	0.0473	k__bacteria	p__firmicutes	c__clostridia	o__clostridiales	f__lachnospiraceae	g__blautia	s__ruminococcus gnavus
OTU_1101	2.878	6.9012	0.000129817	0.0473	k__bacteria	p__firmicutes	c__clostridia	o__clostridiales	f__ruminococcaceae	g__oscillospira	s__oscillospira spp.
OTU_19165	-3.3179	6.8879	0.000130478	0.0473	k__bacteria	p__firmicutes	c__clostridia	o__clostridiales	f__lachnospiraceae	g__anaerostipes	s__anaerostipes caccae
OTU_30215	-2.087	7.0923	0.000135834	0.0486	k__bacteria	p__firmicutes	c__clostridia	o__clostridiales	f__ruminococcaceae	g__ruminococcus	s__ruminococcus sp.
OTU_5156	-1.9801	7.0353	0.000138679	0.0489	k__bacteria	p__firmicutes	c__clostridia	o__clostridiales	f__lachnospiraceae	g__anaerostipes	s__anaerostipes caccae
OTU_1468	5.0093	7.4823	0.000142141	0.0494	k__bacteria	p__firmicutes	c__clostridia	o__clostridiales	f__lachnospiraceae	g__roseburia	s__roseburia faecis
OTU_12051	2.0959	6.8398	0.000144956	0.0497	k__bacteria	p__firmicutes	c__clostridia	o__clostridiales	f__clostridiaceae	g__clostridium	s__clostridium sp.
